# Supplementary material for: Empowering human research ethics committees to review genomics applications: evaluating the utility of a custom online education resource
Source: Eur J Hum Genet. 2025 Apr 17;33(7):945–55. doi: 10.1038/s41431-025-01846-5 (PMC12229321; doi:10.1038/s41431-025-01846-5)
Supplement: Supplementary file 2 — Supplementary Table 1 [file 41431_2025_1846_MOESM2_ESM.xlsx]

## Sheet: Supplementary Table 1
Supplementary Table 1: RISE2 checklist as it pertains to this study
		Reported	Comments
Educational Intervention	Design and Development
	Aim(s)	Yes
	Rationale	Yes
	Target group(s)	Yes
	Target group recruitment	Yes
	Context	Yes
	Learning objective(s)	Yes
	Developer(s)/ Instructor(s)	Yes
	Prerequisite knowledge/ skills	Yes
	Approach to development*	Yes
	Education funding	Yes
	Future directions	Yes
	Delivery
	Mode	Yes
	Duration	Yes
	Structure	Yes
	Content	Yes
	Assessment	Yes
	Year(s) of delivery	Yes
	Reach	Yes
Evaluation of Education Intervention	Design
	Aim(s)	Yes
	Evaluation question(s)	Yes
	Evaluator	Yes
	Approach to evaluation	Yes
	Focus of evaluation	Yes
	Evaluation design	Yes
	Recruitment	Yes
	Outcome measures	N/A	Quantitative outcome measures will be evaluated in future iterations of the study
	Data analysis	Yes
	Evaluation funding	Yes
	Delivery
	Evaluation results	Yes
	Evaluation impact	Yes
Stakeholder Engegement	Stakeholder Engagement	N/A	Engagement with stakeholders was performed prior to this study
Nisselle et al., Ensuring best practice in genomics education and evaluation: reporting item standards for education and its evaluation in genomics (RISE2 Genomics). Genet Med. 2021 Jul;23(7):1356-1365. doi: 10.1038/s41436-021-01140-x.
