# Supplementary material for: Empowering human research ethics committees to review genomics applications: evaluating the utility of a custom online education resource
Source: Eur J Hum Genet. 2025 Apr 17;33(7):945–55. doi: 10.1038/s41431-025-01846-5 (PMC12229321; doi:10.1038/s41431-025-01846-5)
Supplement: Supplementary file 3 — Supplementary Table 2 [file 41431_2025_1846_MOESM3_ESM.xlsx]

## Sheet: Supplementary Table 2
Supplementary Table 2: Compositions of Combined HRECs
Bond University HREC			Total:
Category:	No.		Category	Total Frequency	Proportion (%)
A	1		A	7	4.72973
B	5		B	26	17.5676
C	1		C	26	17.5676
D	1		D	8	5.40541
E	2		E	12	8.10811
F	14		F	69	46.6216
Total:	24		Total	148
Sydney Children's Hospital HREC
Category:	No.
A	1
B	5
C	6
D	2
E	2
F	11
Total:	27
Mater HREC
Category:	No.
A	1
B	5
C	3
D	1
E	2
F	4
Total:	16
Metro South HREC
Category:	No.
A	2
B	6
C	9
D	3
E	4
F	27
Total:	51
Gold Coast HREC
Category:	No.
A	2
B	5
C	7
D	1
E	2
F	13
Total:	30
